# Supplementary material for: A personalized, multiomics approach identifies genes involved in cardiac hypertrophy and heart failure
Source: NPJ Syst Biol Appl. 2018 Feb 24;4:12. doi: 10.1038/s41540-018-0046-3 (PMC5825397; doi:10.1038/s41540-018-0046-3)
Supplement: Supplementary file 2 — Table S1 [file 41540_2018_46_MOESM2_ESM.csv]

Row Labels	Control	ISO Treated	Grand Total
129X1/SvJ	3	7	10
A/J	3	5	8
AKR/J	2	6	8
AXB-10/PgnJ	2	3	5
AXB-12/PgnJ	1		1
AXB-18/PgnJ	4	3	7
AXB-19/PgnJ	5	3	8
AXB-20/PgnJ	1	2	3
AXB-4/PgnJ	1	2	3
AXB-6/PgnJ	1	1	2
AXB-8/PgnJ	3	5	8
BALB/cByJ	2	3	5
BALB/cJ	6	5	11
BTBRT<+>tf/J	5	2	7
BUB/BnJ	3	5	8
BXA-1/PgnJ	2	2	4
BXA-11/PgnJ	1	1	2
BXA-12/PgnJ	1		1
BXA-14/PgnJ	4	5	9
BXA-16/PgnJ	2	4	6
BXA-2/PgnJ	3	3	6
BXA-24/PgnJ	5	4	9
BXA-4/PgnJ	4	4	8
BXA-7/PgnJ	5	5	10
BXA-8/PgnJ	1	1	2
BXD-1/TyJ	1		1
BXD-11/TyJ	2	1	3
BXD-12/TyJ	2	2	4
BXD-14/TyJ	1	3	4
BXD-15/TyJ	1		1
BXD-19/TyJ		1	1
BXD-20/TyJ	2	3	5
BXD-21/TyJ	6	7	13
BXD-24/TyJ	2	1	3
BXD-27/TyJ	1		1
BXD-31/TyJ	1	1	2
BXD-32/TyJ	4	3	7
BXD-33/TyJ	1		1
BXD-34/TyJ	2		2
BXD-38/TyJ	4	3	7
BXD-39/TyJ	2	3	5
BXD-40/TyJ	7	5	12
BXD43	2	5	7
BXD44	2	2	4
BXD45	3	2	5
BXD48	2	4	6
BXD49	4	3	7
BXD-5/TyJ	1	1	2
BXD50	4	4	8
BXD55	2	4	6
BXD56	3	1	4
BXD-6/TyJ	1	1	2
BXD61	4	5	9
BXD62	3	3	6
BXD64	3	3	6
BXD66	3	3	6
BXD68	3	5	8
BXD69	1		1
BXD70	3	3	6
BXD71	1	1	2
BXD73	3	4	7
BXD74	2	2	4
BXD75	3	5	8
BXD79	3	4	7
BXD-8/TyJ	1	2	3
BXD84	3	5	8
BXD85	1	2	3
BXD86	2		2
BXD87	3	3	6
BXH-19/TyJ	1	3	4
BXH-6/TyJ	4	5	9
BXH-9/TyJ	1	2	3
BXHA1		1	1
BXHB2	4	5	9
C3H/HeJ	4	7	11
C57BL/6J	6	7	13
C57BLKS/J	3	2	5
C57L/J	2	3	5
C58/J	2	3	5
CBA/J	3	7	10
CE/J	2	3	5
CXB-11/HiAJ	2	2	4
CXB-12/HiAJ	4	4	8
CXB-13/HiAJ	2	4	6
CXB-3/ByJ	4	3	7
CXB-6/ByJ	3	3	6
CXB-7/ByJ	2	2	4
CXBH	2	4	6
DBA/2J	6	8	14
FVB/NJ	6	9	15
KK/HlJ	2	4	6
LG/J	4	3	7
LP/J	3	3	6
MA/MyJ	3	4	7
NOD/LtJ	3	7	10
NON/LtJ	4	5	9
NZB/BlNJ	2	3	5
NZW/LacJ	3	1	4
PL/J	2	5	7
RIIIS/J	4	6	10
SEA/GnJ	3	4	7
SJL/J	2	5	7
SM/J	3	3	6
SWR/J	4	4	8
Grand Total	280	335	615
Average # of Hearts	2.745098039	3.526315789
