# Supplementary material for: A personalized, multiomics approach identifies genes involved in cardiac hypertrophy and heart failure
Source: NPJ Syst Biol Appl. 2018 Feb 24;4:12. doi: 10.1038/s41540-018-0046-3 (PMC5825397; doi:10.1038/s41540-018-0046-3)
Supplement: Supplementary file 3 — Table S2 [file 41540_2018_46_MOESM3_ESM.xlsx]

## Sheet: Sheet1
		Nppa	Nppb
Transfection Control	Control	9	9
	Isoproterenol	9	9
	Phenylepherine	8	8
Hes1 siRNA - 1	Control	9	9
	Isoproterenol	9	9
	Phenylepherine	8	8
Hes1 siRNA - 2	Control	8	8
	Isoproterenol	6	6
	Phenylepherine	7	7
