# Supplementary material for: A personalized, multiomics approach identifies genes involved in cardiac hypertrophy and heart failure
Source: NPJ Syst Biol Appl. 2018 Feb 24;4:12. doi: 10.1038/s41540-018-0046-3 (PMC5825397; doi:10.1038/s41540-018-0046-3)
Supplement: Supplementary file 4 — Table S3 [file 41540_2018_46_MOESM4_ESM.xlsx]

## Sheet: Hes1
Fold Change relative to control		Hes1	SEM
Control	Transfection Control	1	0.0991289
	Hes1 siRNA - 1	0.634862	0.0258541
	Hes1 siRNA - 2	0.648441	0.073581
Isoproterenol	Transfection Control	1	0.0620149
	Hes1 siRNA - 1	0.856949	0.0483005
	Hes1 siRNA - 2	0.603472	0.0461445
Phenylepherine	Transfection Control	1	0.110454
	Hes1 siRNA - 1	0.751071	0.0564107
	Hes1 siRNA - 2	0.659807	0.111078

## Sheet: Hes1 Targets
Fold Change relative to control		Nppa	Nppb
Transfection Control	Control	1	1
	Isoproterenol	3.54018	7.91428
	Phenylepherine	11.0022	13.0823
Hes1 siRNA - 1	Control	1	1
	Isoproterenol	0.768612	3.34347
	Phenylepherine	3.9718	6.93164
Hes1 siRNA - 2	Control	1	1
	Isoproterenol	1.09756	4.2384
	Phenylepherine	2.23033	2.07669
SEM		Nppa	Nppb
Transfection Control	Control	0.194603	0.160385
	Isoproterenol	0.222314	1.00506
	Phenylepherine	1.16137	1.00506
Hes1 siRNA - 1	Control	0.129177	0.161588
	Isoproterenol	0.112935	0.598657
	Phenylepherine	0.704388	1.41871
Hes1 siRNA - 2	Control	0.123563	0.117646
	Isoproterenol	0.265754	1.24946
	Phenylepherine	0.457122	0.371956
TTEST statistics		Nppa	Nppb
	Transfection Control ISO vs Hes1 siRNA - 1 Iso	1.252e-07	0.00179114
	Transfection Control ISO vs Hes1 siRNA - 2 Iso	2.0658e-05	0.0431159
	Transfection Control PE vs Hes1 siRNA - 1 PE	0.000262164	0.00607132
	Transfection Control PE vs Hes1 siRNA - 2 PE	5.85634e-05	2.80024e-05
