# Supplementary material for: A personalized, multiomics approach identifies genes involved in cardiac hypertrophy and heart failure
Source: NPJ Syst Biol Appl. 2018 Feb 24;4:12. doi: 10.1038/s41540-018-0046-3 (PMC5825397; doi:10.1038/s41540-018-0046-3)
Supplement: Supplementary file 5 — Table S4 [file 41540_2018_46_MOESM5_ESM.xlsx]

## Sheet: normalized
		Average	SEM	Average/ctrl	SEM/ctrl
Transfection Control	Control	891.893	21.54	1	0.0241508
	Isoproterenol	1863.94	48.8053	2.08987	0.0547211
	Phenylepherine	1988.39	60.5023	2.22941	0.0678358
Hes1 siRNA 1	Control	1099.8	29.8404	1	0.0271326
	Isoproterenol	1345.83	38.56	1.22371	0.0350609	0.794739
	Phenylepherine	1538.24	45.4673	1.39865	0.0413414	0.675735
Hes1 siRNA 2	Control	1255.46	31.0387	1	0.0247229
	Isoproterenol	1439.39	40.3789	1.1465	0.0321626	0.865579
	Phenylepherine	1575.31	51.0016	1.25477	0.0406238	0.79277
Control Cell Size		p-value
	Transfection Control vs Hes1 siRNA-1	3.26673e-08
	Transfection Control vs Hes1 siRNA-2	3.43765e-19
Iso Cell Size		p-value
	Transfection Control vs Hes1 siRNA-1	3.53396e-15
	Transfection Control vs Hes1 siRNA-2	1.07926e-10
PE Cell Size		p-value
	Transfection Control vs Hes1 siRNA-1	8.17909e-09
	Transfection Control vs Hes1 siRNA-2	3.415e-07

## Sheet: raw
		Average	SEM
Transfection Control	Control	891.893	21.54
	Isoproterenol	1863.94	48.8053
	Phenylepherine	1988.39	60.5023
Hes1 siRNA 1	Control	1099.8	29.8404
	Isoproterenol	1345.83	38.56
	Phenylepherine	1538.24	45.4673
Hes1 siRNA 2	Control	1255.46	31.0387
	Isoproterenol	1439.39	40.3789
	Phenylepherine	1575.31	51.0016
Control Cell Size		p-value
	Transfection Control vs Hes1 siRNA-1	3.26673e-08
	Transfection Control vs Hes1 siRNA-2	3.43765e-19
Iso Cell Size		p-value
	Transfection Control vs Hes1 siRNA-1	3.53396e-15
	Transfection Control vs Hes1 siRNA-2	1.07926e-10
PE Cell Size		p-value
	Transfection Control vs Hes1 siRNA-1	8.17909e-09
	Transfection Control vs Hes1 siRNA-2	3.415e-07
